# Supplementary material for: STAT2 Controls Colorectal Tumorigenesis and Resistance to Anti-Cancer Drugs
Source: Cancers (Basel). 2023 Nov 15;15(22):5423. doi: 10.3390/cancers15225423 (PMC10670206; doi:10.3390/cancers15225423)
Supplement: Supplementary file 1 [file cancers-15-05423-s001.zip]

Archive with 1 entries (1 files):
- cancers-2683582-supplementary.pdf
